# Supplementary material for: Complexes of Sodium Pectate with Nickel for Hydrogen Oxidation and Oxygen Reduction in Proton-Exchange Membrane Fuel Cells
Source: Int J Mol Sci. 2022 Nov 17;23(22):14247. doi: 10.3390/ijms232214247 (PMC9695899; doi:10.3390/ijms232214247)
Supplement: Supplementary file 1 [file ijms-23-14247-s001.zip]

Archive with 1 entries (1 files):
- ijms-1980851-supplementary.pdf
